# Supplementary material for: Identification of Ligand-Responsive RNA G-Quadruplexes in the 3′ UTRs of Dengue Virus Serotypes
Source: Biomolecules. 2026 Jun 25;16(7):946. doi: 10.3390/biom16070946 (PMC13407133; doi:10.3390/biom16070946)
Supplement: Supplementary file 1 [file biomolecules-16-00946-s001.zip]

Archive with 5 entries (5 files):
- biomolecules-4325061-proofed supplementary.pdf
- DENV 1.tif
- DENV 2.tif
- DENV 3.tif
- DENV 4.tif
